# Supplementary material for: Total Synthesis of the Marine Cyclic Depsipeptide Lagunamide D
Source: Mar Drugs. 2025 Feb 24;23(3):99. doi: 10.3390/md23030099 (PMC11944260; doi:10.3390/md23030099)
Supplement: Supplementary file 1 [file marinedrugs-23-00099-s001.zip]

Archive with 1 entries (1 files):
- marinedrugs-3480754-supplementary.pdf
